# Supplementary material for: ArGD: An Integrated Database and Analysis Platform for Artocarpus Genomics and Transcriptomics
Source: Genes (Basel). 2026 Jan 16;17(1):91. doi: 10.3390/genes17010091 (PMC12840728; doi:10.3390/genes17010091)
Supplement: Supplementary file 1 [file genes-17-00091-s001.zip]

Archive with 1 entries (1 files):
- genes-4080032-supplementary.pdf
